# Supplementary material for: Widespread Circulation of Flaviviruses in Horses and Birds in Northeastern Spain (Catalonia) between 2010 and 2019
Source: Viruses. 2021 Nov 30;13(12):2404. doi: 10.3390/v13122404 (PMC8708358; doi:10.3390/v13122404)
Supplement: Supplementary file 1 [file viruses-13-02404-s001.zip]

Archive with 1 entries (1 files):
- viruses-1474119-supplementary.pdf
